# Supplementary material for: Enzymatic Stress Responses of Coreius guichenoti to Microplastics with Different Particle Sizes
Source: Toxics. 2023 Dec 15;11(12):1022. doi: 10.3390/toxics11121022 (PMC10747963; doi:10.3390/toxics11121022)
Supplement: Supplementary file 1 [file toxics-11-01022-s001.zip]

Archive with 1 entries (1 files):
- toxics-2723278-supplementary.pdf
